# Supplementary material for: Engineering Fe-Modified Zeolitic Imidazolate Frameworks (Fe-ZIF-8 and Fe-ZIF-67) via In Situ Thermal Synthesis for Enhanced Adsorption of Malachite Green from Aqueous Solutions: A Comprehensive Study of Isotherms, Kinetics, and Thermodynamics
Source: Nanomaterials (Basel). 2025 Jul 15;15(14):1097. doi: 10.3390/nano15141097 (PMC12298564; doi:10.3390/nano15141097)
Supplement: Supplementary file 1 [file nanomaterials-15-01097-s001.zip]

Archive with 1 entries (1 files):
- nanomaterials-3742723-supplementary.pdf
